# Supplementary material for: Bayesian genome-wide TWAS with reference transcriptomic data of brain and blood tissues identified 141 risk genes for Alzheimer’s disease dementia
Source: Alzheimers Res Ther. 2024 Jun 1;16:120. doi: 10.1186/s13195-024-01488-7 (PMC11144322; doi:10.1186/s13195-024-01488-7)
Supplement: Supplementary file 1 — Supplementary Material 1. [file 13195_2024_1488_MOESM1_ESM.csv]

Gene	CHROM	GeneStart	GeneEnd	ACAT.O_Pvalue	Mapped_Risk_Gene_in_GWASCatalog	Significant_GWAS_cis-SNP
NDUFS2	1	161197104	161214395	2.98E-07	no	yes
FCER1G	1	161215234	161220699	2.91E-08	yes	yes
CR1	1	207496147	207640647	6.85E-31	yes	yes
WDR12	2	202874782	203014798	2.74E-06	no	no
NRP2	2	205681990	205798133	1.60E-06	no	no
CARF	2	202912227	202987063	1.40E-06	no	no
ICA1L	2	202773150	202871985	8.25E-07	no	no
INPP5D	2	233059967	233207903	9.52E-13	yes	yes
WDR33	2	127701022	127811187	1.31E-13	no	yes
UGGT1	2	128091200	128195677	3.91E-14	no	yes
BIN1	2	127048027	127107355	8.71E-23	yes	yes
HAUS3	4	2227464	2242164	1.18E-06	no	no
OTULIN	5	14664664	14699711	2.82E-06	no	no
GTF2H4	6	30908184	30914106	2.86E-06	no	no
CUL7	6	43037617	43053945	1.33E-06	no	no
TUBB	6	30720201	30725426	2.03E-07	no	no
HLA-DOB	6	32812763	32817048	1.89E-07	no	yes
RGL2	6	33291654	33299324	1.77E-07	no	yes
VPS52	6	33250272	33272009	2.04E-08	no	yes
DDR1	6	30876421	30900156	7.83E-10	no	no
HLA-DQA2	6	32741342	32747215	5.49E-10	no	yes
SLC39A7	6	33200689	33204439	4.89E-10	no	yes
TRERF1	6	42224931	42452051	3.04E-10	no	yes
TAP2	6	32821833	32838780	1.15E-10	no	yes
CFB	6	31945673	31952084	3.89E-11	no	yes
PPP1R2P1	6	32879171	32879848	9.56E-13	no	yes
EPHB4	7	100802565	100827521	5.78E-08	yes	yes
GAL3ST4	7	100159244	100168750	2.39E-08	no	yes
GIGYF1	7	100679507	100689448	1.44E-08	yes	yes
CNPY4	7	100119613	100125511	1.57E-09	yes	yes
PVRIG	7	100218241	100221490	6.56E-10	no	yes
STAG3	7	100177563	100220546	5.66E-10	yes	yes
ZKSCAN5	7	99504651	99534700	4.41E-10	no	yes
AP4M1	7	100101941	100110345	3.23E-10	yes	yes
AZGP1	7	99966720	99976157	2.87E-16	no	yes
RECQL4	8	144511288	144517845	8.44E-07	no	yes
NDUFAF6	8	94895767	95116455	2.98E-08	yes	yes
RP11-347C18.3	8	94950037	94951396	9.23E-09	no	yes
TP53INP1	8	94925972	94949411	8.05E-09	no	yes
PBK	8	27809620	27838095	2.88E-11	no	yes
TSPAN14	10	80454166	80533123	1.67E-09	yes	yes
SNORD22	11	62852910	62853035	1.83E-06	no	no
VWCE	11	61258286	61295424	1.32E-06	no	yes
CELF1	11	47465944	47565335	8.54E-07	yes	yes
CREBZF	11	85659708	85682908	4.46E-08	no	yes
OSBP	11	59574398	59616144	2.38E-08	no	yes
AP000442.1	11	59616429	59639861	6.57E-09	no	yes
SLC3A2	11	62856102	62888875	1.13E-09	no	no
TMEM132A	11	60924463	60937083	6.77E-11	no	yes
AP001350.4	11	58627435	58628528	1.74E-13	no	no
MS4A6A	11	60172014	60184666	6.63E-18	yes	yes
MS4A3	11	60056587	60071128	2.32E-18	yes	yes
MS4A4A	11	60280541	60308972	7.98E-20	yes	yes
RITA1	12	113185526	113192368	2.72E-06	no	no
RP11-545P7.9	12	113249466	113250042	5.60E-07	no	no
SLC24A4	14	92322581	92501483	1.41E-06	yes	yes
STYX	14	52730180	52774998	6.03E-08	yes	yes
LACTB	15	63121800	63142061	1.21E-07	no	yes
APH1B	15	63276018	63309126	7.45E-20	yes	yes
VKORC1	16	31090842	31095980	9.20E-07	no	yes
PHKG2	16	30748270	30761176	3.59E-07	no	yes
C16orf58	16	31489471	31509309	2.95E-07	no	yes
SEZ6L2	16	29871159	29899547	2.31E-07	yes	yes
CTD-2574D22.4	16	29919865	29921905	1.94E-07	no	yes
BCKDK	16	31106107	31112791	1.71E-07	yes	yes
RP11-2C24.7	16	30821513	30821884	4.34E-08	no	yes
PPP4C	16	30075978	30085377	3.20E-08	no	yes
RP11-196G11.5	16	31122235	31124064	2.19E-08	no	yes
RP11-455F5.3	16	30096430	30104116	1.81E-08	no	yes
TUBB8P7	16	90093154	90096354	9.63E-09	no	yes
KAT8	16	31115754	31131393	8.80E-09	yes	yes
ZNF764	16	30553764	30558498	3.60E-09	no	yes
PRSS36	16	31138925	31150094	2.33E-09	no	yes
TAOK2	16	29973641	29992261	1.91E-09	no	yes
SLC7A5P1	16	29613104	29613640	1.26E-09	no	yes
RP11-196G11.3	16	31093727	31095388	1.21E-09	no	yes
INO80E	16	29995294	30005508	9.48E-10	no	yes
RP11-196G11.6	16	31056460	31062803	8.38E-10	no	yes
YPEL3	16	30092314	30096244	7.34E-10	no	yes
NUPR1	16	28532708	28539174	6.68E-11	no	no
TGFB1I1	16	31472109	31477960	8.45E-12	no	yes
RP11-960L18.1	16	81738248	81767868	7.31E-12	no	yes
EFTUD2	17	44849943	44899662	2.56E-06	no	yes
RP11-798G7.8	17	45531577	45533838	2.47E-06	no	yes
NBR1	17	43171202	43211689	2.17E-06	no	no
C17orf53	17	44141906	44162476	1.63E-06	no	yes
AOC2	17	42844600	42850707	1.49E-06	no	no
CDC27	17	47117703	47189422	8.92E-07	no	yes
ACBD4	17	45132600	45144181	5.21E-07	no	yes
AC142472.6	17	45146730	45148470	4.50E-07	no	yes
FMNL1	17	45222223	45247266	2.68E-07	no	yes
RP5-882C2.2	17	44221915	44223710	1.98E-07	no	yes
ARHGAP27	17	45393902	45434421	1.93E-07	no	yes
RUNDC1	17	42980565	42993690	1.86E-07	no	no
HEXIM2	17	45160700	45162859	1.09E-07	no	yes
MAP3K14	17	45263392	45317040	1.05E-07	no	yes
ARL17A	17	46516702	46579682	1.04E-07	no	yes
PLEKHM1	17	45435900	45490749	7.82E-08	no	yes
RP11-707O23.1	17	45592621	45593369	7.00E-08	no	yes
DND1P1	17	45585871	45586929	5.87E-08	no	yes
LRRC37A2	17	46511511	46553449	5.83E-08	no	yes
SP2	17	47896150	47928957	5.04E-08	no	no
MAPK8IP1P2	17	45600869	45602340	4.89E-08	no	yes
LINC02210	17	45620328	45655156	4.84E-08	yes	yes
LRRC37A4P	17	45506741	45550335	4.78E-08	no	yes
MAPK8IP1P1	17	46243606	46245044	3.68E-08	no	yes
RP11-259G18.3	17	46259551	46260606	2.45E-08	no	yes
RAB5C	17	42124976	42154998	8.57E-09	no	no
SP2-AS1	17	47897330	47941410	3.84E-09	no	no
WNT3	17	46762506	46833058	1.02E-09	yes	yes
MAPT	17	45894382	46028334	5.51E-10	yes	yes
GRN	17	44345086	44353102	3.75E-12	yes	yes
ACE	17	63477061	63498380	9.99E-16	yes	yes
KLF16	19	1852451	1863568	2.68E-06	yes	yes
CADM4	19	43622368	43639839	1.16E-06	no	yes
ZNF284	19	44072144	44089613	9.19E-07	no	yes
SHC2	19	416583	460996	4.82E-07	no	yes
QPCTL	19	45692483	45703989	2.84E-07	no	yes
PRKD2	19	46674275	46717127	2.59E-07	no	no
DOT1L	19	2164149	2232578	2.03E-07	no	yes
LLNLR-304A6.2	19	2013881	2014656	1.96E-07	no	yes
POLR2E	19	1086629	1095380	1.81E-07	no	yes
ATP8B3	19	1782075	1812276	2.40E-08	no	yes
CLPTM1	19	44954591	44993341	2.21E-08	yes	yes
GPR4	19	45589764	45599753	1.15E-08	no	yes
CTB-12A17.2	19	46636810	46639161	4.45E-09	no	no
ZNF296	19	45071500	45076509	4.07E-09	no	yes
TMEM160	19	47045907	47048630	3.91E-09	no	no
TRAPPC6A	19	45162928	45178237	3.25E-09	yes	yes
ZNF230	19	44002948	44013926	2.99E-09	yes	yes
ZNF285	19	44382298	44401608	4.29E-10	yes	yes
PPP5C	19	46346994	46392981	2.33E-10	no	yes
SLC1A5	19	46774883	46787814	5.63E-11	no	no
ZNF226	19	44165073	44178381	3.82E-11	no	yes
CTB-179K24.3	19	45076589	45090106	4.61E-12	no	yes
CTD-2233K9.1	19	46946535	46949156	3.23E-12	no	no
BCL3	19	44747836	44760044	3.48E-13	yes	yes
RELB	19	45001430	45038198	3.44E-15	yes	yes
APOC2	19	44945982	44949565	5.87E-27	yes	yes
AC092301.3	19	45830205	45831108	8.38E-28	no	yes
CASS4	20	56412112	56460387	1.33E-15	yes	yes
