# Supplementary material for: Bayesian genome-wide TWAS with reference transcriptomic data of brain and blood tissues identified 141 risk genes for Alzheimer’s disease dementia
Source: Alzheimers Res Ther. 2024 Jun 1;16:120. doi: 10.1186/s13195-024-01488-7 (PMC11144322; doi:10.1186/s13195-024-01488-7)
Supplement: Supplementary file 2 — Supplementary Material 2. [file 13195_2024_1488_MOESM2_ESM.csv]

Significant TWAS Risk Genes in Brain Prefrontal Cortex Tissue
Gene	CHROM	GeneStart	GeneEnd	TWAS-Zscore	BGW-TWAS_P-value	Trans_eQTL_proportion
FCER1G	1	161215234	161220699	4.874983194	1.09E-06	0
CR1	1	207496147	207640647	-8.103179988	5.35E-16	0.395348837
WDR12	2	202874782	203014798	-4.908293615	9.19E-07	0.32
ICA1L	2	202773150	202871985	-5.012544288	5.37E-07	0.017167382
NRP2	2	205681990	205798133	5.013833314	5.34E-07	0.833333333
HAUS3	4	2227464	2242164	5.072607559	3.92E-07	0.777777778
RP11-298J23.10	6	41783606	41784118	4.7624032	1.91E-06	0.4
HLA-DQB1-AS1	6	32660355	32660729	-4.774594993	1.80E-06	0.138686131
HLA-DOB	6	32812763	32817048	5.410439458	6.29E-08	0.5
RGL2	6	33291654	33299324	-5.421680808	5.90E-08	0.5
DDR1	6	30876421	30900156	-6.320425907	2.61E-10	0.928571429
HLA-DQA2	6	32741342	32747215	6.374534849	1.84E-10	0.047826087
SLC39A7	6	33200689	33204439	6.392829799	1.63E-10	0.303030303
TAP2	6	32821833	32838780	-6.610533249	3.83E-11	0.379310345
UFSP1	7	100888723	100889718	-4.900121901	9.58E-07	0.230769231
PVRIG	7	100218241	100221490	6.185795262	6.18E-10	0.175675676
CNPY4	7	100119613	100125511	6.212098855	5.23E-10	0.0625
STAG3	7	100177563	100220546	6.281712877	3.35E-10	0.221052632
AP4M1	7	100101941	100110345	6.438911961	1.20E-10	0.047058824
SNX31	8	100572882	100663415	-5.459356611	4.78E-08	0.183333333
NDUFAF6	8	94895767	95116455	-5.479277438	4.27E-08	0.142857143
FAM213A	10	80407829	80437115	4.841524826	1.29E-06	0.342857143
TSPAN14	10	80454166	80533123	-6.192403786	5.93E-10	0.5
SNORD22	11	62852910	62853035	-4.988538311	6.08E-07	0.862068966
RP11-736K20.6	11	86955619	87000959	-5.052865582	4.35E-07	0.853658537
LRRN4CL	11	62686402	62689899	-7.106169597	1.19E-12	0.777777778
RITA1	12	113185526	113192368	4.754638231	1.99E-06	0.236842105
RP11-545P7.9	12	113249466	113250042	5.212168961	1.87E-07	0.411764706
LACTB	15	63121800	63142061	-5.343961723	9.09E-08	0.07486631
APH1B	15	63276018	63309126	-9.191072443	3.89E-20	0.483870968
KCTD13	16	29905012	29926835	-4.785962349	1.70E-06	0.3
ZNF646	16	31074422	31084118	4.833348533	1.34E-06	0.069767442
RP11-455F5.3	16	30096430	30104116	-5.093496291	3.52E-07	0.066666667
PHKG2	16	30748270	30761176	-5.293831313	1.20E-07	0.4
C16orf58	16	31489471	31509309	5.32953208	9.85E-08	0.642857143
SEZ6L2	16	29871159	29899547	5.366222414	8.04E-08	0.545454545
CTD-2574D22.4	16	29919865	29921905	-5.405388841	6.47E-08	0.285714286
PPP4C	16	30075978	30085377	-5.719642999	1.07E-08	0
PRSS36	16	31138925	31150094	5.999934689	1.97E-09	0.2
INO80E	16	29995294	30005508	-6.151702169	7.67E-10	0.111111111
TAOK2	16	29973641	29992261	-6.181372964	6.35E-10	0.176470588
RP11-196G11.3	16	31093727	31095388	-6.252886656	4.03E-10	0.571428571
YPEL3	16	30092314	30096244	6.26171852	3.81E-10	0
RP11-196G11.6	16	31056460	31062803	-6.3097541	2.79E-10	0.294117647
STAT3	17	42313324	42388568	-4.828324108	1.38E-06	1
BRCA1	17	43044295	43125483	4.886937113	1.02E-06	0.909090909
MAP3K14	17	45263392	45317040	-4.917054579	8.79E-07	0.315789474
NBR1	17	43171202	43211689	-4.955023282	7.23E-07	0.764705882
C17orf53	17	44141906	44162476	5.010106336	5.44E-07	0.5625
CDC27	17	47117703	47189422	-5.125116857	2.97E-07	0.5
DND1P1	17	45585871	45586929	5.140776113	2.74E-07	0.027777778
ACBD4	17	45132600	45144181	5.225478885	1.74E-07	0.306122449
ARHGAP27	17	45393902	45434421	5.303570279	1.14E-07	0.191489362
PLEKHM1	17	45435900	45490749	5.315375365	1.06E-07	0.001944264
FMNL1	17	45222223	45247266	5.346943505	8.95E-08	0.341463415
ARL17A	17	46516702	46579682	5.392828054	6.94E-08	0.017456359
MAPK8IP1P2	17	45600869	45602340	5.394593909	6.87E-08	0.009345794
RP5-882C2.2	17	44221915	44223710	-5.40152994	6.61E-08	0.3
SPPL2C	17	45844835	45847072	5.445108105	5.18E-08	0.003191489
LRRC37A4P	17	45506741	45550335	-5.450899339	5.01E-08	0.006399069
CRHR1	17	45784280	45835828	5.453790673	4.93E-08	0.042105263
LINC02210	17	45620328	45655156	5.45824424	4.81E-08	0.002777778
LRRC37A2	17	46511511	46553449	5.464124775	4.65E-08	0.078838174
RP11-290H9.5	17	47279526	47280047	-5.496598332	3.87E-08	0.757575758
MAPK8IP1P1	17	46243606	46245044	5.542353262	2.98E-08	0.00750268
KANSL1-AS1	17	46193576	46196723	5.6045447	2.09E-08	0.005540166
RP11-259G18.3	17	46259551	46260606	5.623379008	1.87E-08	0.006960557
RAB5C	17	42124976	42154998	-5.939616506	2.86E-09	0.692307692
RP11-1072C15.1	17	44719760	44720597	-6.049280367	1.45E-09	0.25
SP2-AS1	17	47897330	47941410	6.069688382	1.28E-09	0.6875
WNT3	17	46762506	46833058	6.278525367	3.42E-10	0.838709677
MAPT	17	45894382	46028334	-6.374333283	1.84E-10	0.5
GRN	17	44345086	44353102	6.983016304	2.89E-12	0.0625
ACE	17	63477061	63498380	8.03800332	9.13E-16	0.2
CADM4	19	43622368	43639839	-5.074778295	3.88E-07	0.090909091
POLR2E	19	1086629	1095380	-5.297223949	1.18E-07	0
DOT1L	19	2164149	2232578	5.397400855	6.76E-08	0.617647059
GPR4	19	45589764	45599753	-5.891592338	3.82E-09	0.5
CTB-129P6.11	19	44950044	44954007	-5.931975008	2.99E-09	0.117647059
CTB-12A17.2	19	46636810	46639161	-6.046112937	1.48E-09	0.933333333
PPP5C	19	46346994	46392981	6.505222972	7.76E-11	0.655172414
CTD-2233K9.1	19	46946535	46949156	-7.120418035	1.08E-12	0.6
APOC1P1	19	44926804	44931386	9.064681134	1.25E-19	0.142857143
APOC2	19	44945982	44949565	-10.72645763	7.65E-27	0.027027027
AC092301.3	19	45830205	45831108	11.02827124	2.79E-28	0.111111111
