# Supplementary material for: Bayesian genome-wide TWAS with reference transcriptomic data of brain and blood tissues identified 141 risk genes for Alzheimer’s disease dementia
Source: Alzheimers Res Ther. 2024 Jun 1;16:120. doi: 10.1186/s13195-024-01488-7 (PMC11144322; doi:10.1186/s13195-024-01488-7)
Supplement: Supplementary file 3 — Supplementary Material 3. [file 13195_2024_1488_MOESM3_ESM.csv]

Significant TWAS Risk Genes in Brain Cortex Tissue
Gene	CHROM	GeneStart	GeneEnd	TWAS_Zscore	BGW-TWAS_P-value	Trans_eQTL_proportion
CR1	1	207496147	207640647	-11.65042148	2.28E-31	0.279069767
ICA1L	2	202773150	202871985	-5.003244438	5.64E-07	0.092715232
RP11-521O16.1	2	127024252	127025210	5.705065534	1.16E-08	0.081081081
UGGT1	2	128091200	128195677	-7.705979413	1.30E-14	0.533333333
BIN1	2	127048027	127107355	7.848187335	4.22E-15	0.434782609
GTF2H4	6	30908184	30914106	-4.901256243	9.52E-07	0.361111111
CUL7	6	43037617	43053945	5.049663671	4.43E-07	0.954545455
HLA-DQA2	6	32741342	32747215	5.378545084	7.51E-08	0.021052632
TUBB	6	30720201	30725426	-5.39684364	6.78E-08	1
VPS52	6	33250272	33272009	-5.795515479	6.81E-09	0.115789474
PSORS1C1	6	31114750	31140092	6.822701943	8.93E-12	0.666666667
PPP1R2P1	6	32879171	32879848	-7.286269493	3.19E-13	0.333333333
TMEM139	7	143279957	143288048	4.757939314	1.96E-06	0.357142857
AP4M1	7	100101941	100110345	6.105278671	1.03E-09	0.095238095
STAG3	7	100177563	100220546	6.241982048	4.32E-10	0.411764706
PVRIG	7	100218241	100221490	6.280149725	3.38E-10	0.160714286
AZGP1	7	99966720	99976157	8.309974624	9.57E-17	0.103448276
RECQL4	8	144511288	144517845	5.135449278	2.81E-07	0.4
SNX31	8	100572882	100663415	-5.303569592	1.14E-07	0.260869565
NDUFAF6	8	94895767	95116455	-5.687057865	1.29E-08	0
RP11-347C18.3	8	94950037	94951396	-5.823426232	5.77E-09	0
PBK	8	27809620	27838095	6.812195512	9.61E-12	0.111111111
TSPAN14	10	80454166	80533123	-5.739049472	9.52E-09	0.255813953
VWCE	11	61258286	61295424	5.050510066	4.41E-07	0.75
RP11-736K20.5	11	86892214	86925037	-5.205072701	1.94E-07	0.619047619
CREBZF	11	85659708	85682908	5.663260304	1.49E-08	0.153846154
AP000442.1	11	59616429	59639861	-5.982946139	2.19E-09	0.285714286
TMEM132A	11	60924463	60937083	-6.688297144	2.26E-11	0.24137931
AP001350.4	11	58627435	58628528	7.51281587	5.79E-14	0.709302326
LACTB	15	63121800	63142061	-5.148356148	2.63E-07	0.053497942
SEZ6L2	16	29871159	29899547	4.763662442	1.90E-06	0.375
VKORC1	16	31090842	31095980	-5.040215029	4.65E-07	0.060606061
KAT8	16	31115754	31131393	5.428869777	5.67E-08	0.033333333
RP11-2C24.7	16	30821513	30821884	5.667910291	1.45E-08	0.428571429
TUBB8P7	16	90093154	90096354	-5.920450054	3.21E-09	0
PRSS36	16	31138925	31150094	6.069616591	1.28E-09	0.533333333
ZNF764	16	30553764	30558498	6.080338959	1.20E-09	0.571428571
INO80E	16	29995294	30005508	-6.117767313	9.49E-10	0.142857143
YPEL3	16	30092314	30096244	6.120276143	9.34E-10	0
TGFB1I1	16	31472109	31477960	6.986623162	2.82E-12	0.44
TUBG2	17	42659305	42667006	4.79282326	1.64E-06	0.956521739
THCAT158	17	47303460	47318620	4.797972724	1.60E-06	0.727272727
MAPT-AS1	17	45799390	45895630	4.912304744	9.00E-07	0.368421053
EFTUD2	17	44849943	44899662	-4.922546223	8.54E-07	0.382352941
SPPL2C	17	45844835	45847072	4.99944736	5.75E-07	0.124087591
AC142472.6	17	45146730	45148470	-5.252569767	1.50E-07	0.5
ARHGAP27	17	45393902	45434421	5.25530004	1.48E-07	0.005730659
PLEKHM1	17	45435900	45490749	5.34396576	9.09E-08	0.004109589
ARL17A	17	46516702	46579682	5.392889219	6.93E-08	0.014397906
LRRC37A2	17	46511511	46553449	5.404215636	6.51E-08	0.024691358
WNT3	17	46762506	46833058	5.424844306	5.80E-08	0.746835443
RP11-707O23.1	17	45592621	45593369	5.435323703	5.47E-08	0.009748589
KANSL1-AS1	17	46193576	46196723	5.454154245	4.92E-08	0.009433962
DND1P1	17	45585871	45586929	5.457979948	4.82E-08	0.011379801
RP11-259G18.1	17	46267037	46268694	5.458689993	4.80E-08	0.002145923
LINC02210	17	45620328	45655156	5.458964641	4.79E-08	0.005793743
MAPK8IP1P1	17	46243606	46245044	5.460896016	4.74E-08	0.003287311
LRRC37A4P	17	45506741	45550335	-5.466910359	4.58E-08	0.006541292
MAPK8IP1P2	17	45600869	45602340	5.471274999	4.47E-08	0.004507042
CRHR1	17	45784280	45835828	5.480056583	4.25E-08	0.069767442
RP11-259G18.3	17	46259551	46260606	5.482390284	4.20E-08	0.004034582
HEXIM2	17	45160700	45162859	-5.508379275	3.62E-08	0.1875
RP11-583F2.1	17	64927634	64934203	-5.773518485	7.76E-09	0.578947368
GRN	17	44345086	44353102	7.021141608	2.20E-12	0.222222222
ACE	17	63477061	63498380	8.110271051	5.05E-16	0.068181818
GPR4	19	45589764	45599753	4.754399699	1.99E-06	0.642857143
KLF16	19	1852451	1863568	-4.913906492	8.93E-07	0.15625
ZNF284	19	44072144	44089613	5.119416673	3.06E-07	0.619047619
SHC2	19	416583	460996	5.239875536	1.61E-07	0.1
RNU6-2	19	1021522	1021628	-5.271981319	1.35E-07	0
POLR2E	19	1086629	1095380	-5.287656684	1.24E-07	0
QPCTL	19	45692483	45703989	5.336689286	9.47E-08	0.272727273
PRKD2	19	46674275	46717127	-5.353595485	8.62E-08	0.714285714
LLNLR-304A6.2	19	2013881	2014656	-5.403974826	6.52E-08	0.068965517
ZNF229	19	44417519	44448578	-5.429995134	5.64E-08	0.416666667
ATP8B3	19	1782075	1812276	-5.768803048	7.98E-09	0.068965517
CLPTM1	19	44954591	44993341	5.782055764	7.38E-09	0.095238095
ZNF296	19	45071500	45076509	6.060618022	1.36E-09	0.153846154
ZNF230	19	44002948	44013926	6.109694573	9.98E-10	0.681818182
ZNF285	19	44382298	44401608	-6.412566493	1.43E-10	0.576923077
RP11-15A1.7	19	43998326	44002836	-6.611480406	3.80E-11	0.368421053
APOC2	19	44945982	44949565	-10.82471635	2.63E-27	0.045454545
