# Supplementary material for: Bayesian genome-wide TWAS with reference transcriptomic data of brain and blood tissues identified 141 risk genes for Alzheimer’s disease dementia
Source: Alzheimers Res Ther. 2024 Jun 1;16:120. doi: 10.1186/s13195-024-01488-7 (PMC11144322; doi:10.1186/s13195-024-01488-7)
Supplement: Supplementary file 4 — Supplementary Material 4. [file 13195_2024_1488_MOESM4_ESM.zip]

Archive with 2 entries (2 files):
- 1-Supplemental_File_4.csv
- 2-Supplemental_File_4.csv
