# Supplementary material for: Bayesian genome-wide TWAS with reference transcriptomic data of brain and blood tissues identified 141 risk genes for Alzheimer’s disease dementia
Source: Alzheimers Res Ther. 2024 Jun 1;16:120. doi: 10.1186/s13195-024-01488-7 (PMC11144322; doi:10.1186/s13195-024-01488-7)
Supplement: Supplementary file 4 — Supplementary Material 4. [file 13195_2024_1488_MOESM4_ESM.zip › 1-Supplemental_File_4.csv]

Significant TWAS Risk Genes in Whole Blood Tissue
Gene	CHROM	GeneStart	GeneEnd	TWAS_Zscore	BGW-TWAS_P-value	Trans_eQTL_proportion
NDUFS2	1	161197104	161214395	5.32618077	1.00E-07	0.054054054
FCER1G	1	161215234	161220699	5.734056367	9.81E-09	0.1
RP11-357P18.2	1	207372559	207372768	-6.027696132	1.66E-09	0
RN7SL32P	2	233205199	233205479	4.728755909	2.26E-06	0.363636364
CARF	2	202912227	202987063	-5.039933489	4.66E-07	0.010282776
INPP5D	2	233059967	233207903	7.286843003	3.17E-13	0.263157895
WDR33	2	127701022	127811187	-7.549085321	4.38E-14	0.053571429
BIN1	2	127048027	127107355	-9.935916654	2.90E-23	0.578947368
OTULIN	5	14664664	14699711	-4.903749238	9.40E-07	0.205128205
TRERF1	6	42224931	42452051	6.465017633	1.01E-10	0.368421053
CFB	6	31945673	31952084	-6.768851709	1.30E-11	0.230769231
EPHB4	7	100802565	100827521	-5.61843333	1.93E-08	0.2
GAL3ST4	7	100159244	100168750	5.769137003	7.97E-09	0.235294118
GIGYF1	7	100679507	100689448	5.853968559	4.80E-09	0.204545455
ZKSCAN5	7	99504651	99534700	6.40861701	1.47E-10	0.6
EPHA1-AS1	7	143407813	143523449	7.380885402	1.57E-13	0.722222222
RP11-347C18.3	8	94950037	94951396	5.800816598	6.60E-09	0.102941176
TP53INP1	8	94925972	94949411	5.949829801	2.68E-09	0
SLC25A1P1	11	85934737	85935663	-4.844581502	1.27E-06	0.076190476
RP11-1036E20.9	11	59268876	59284033	5.120231265	3.05E-07	0.674418605
CELF1	11	47465944	47565335	5.13308592	2.85E-07	0.194444444
AP001257.1	11	60159687	60160822	-5.745278495	9.18E-09	0.375
OSBP	11	59574398	59616144	-5.769560262	7.95E-09	0.333333333
SLC3A2	11	62856102	62888875	-6.264085722	3.75E-10	1
MS4A2	11	60088261	60098466	7.344291236	2.07E-13	0.352941176
MS4A4E	11	60201253	60243088	-8.380706191	5.26E-17	0.206896552
MS4A6A	11	60172014	60184666	-8.74610365	2.21E-18	0.12
MS4A3	11	60056587	60071128	8.863835336	7.73E-19	0.368421053
MS4A4A	11	60280541	60308972	-9.231878273	2.66E-20	0.011764706
IGHJ6	14	105863198	105863258	-4.864174799	1.15E-06	0.224489796
SLC24A4	14	92322581	92501483	5.038228566	4.70E-07	0.009463722
STYX	14	52730180	52774998	-5.611277482	2.01E-08	0.085106383
IGHV2-5	14	106037902	106038365	-5.858640112	4.67E-09	0
LACTB	15	63121800	63142061	-5.326013223	1.00E-07	0.035483871
APH1B	15	63276018	63309126	-9.129759347	6.87E-20	0.228571429
QPRT	16	29679008	29698699	4.734621852	2.19E-06	0.857142857
VKORC1	16	31090842	31095980	-4.912417956	9.00E-07	0.033333333
BCKDK	16	31106107	31112791	-5.428279415	5.69E-08	0.038461538
RP11-196G11.5	16	31122235	31124064	-5.783653445	7.31E-09	0.318181818
RP11-455F5.3	16	30096430	30104116	5.812940791	6.14E-09	0
KAT8	16	31115754	31131393	5.926479375	3.09E-09	0.4
YPEL3	16	30092314	30096244	5.957653932	2.56E-09	0
INO80E	16	29995294	30005508	-6.074686217	1.24E-09	0.086956522
SLC7A5P1	16	29613104	29613640	6.246651311	4.19E-10	0.5
NUPR1	16	28532708	28539174	-6.690302743	2.23E-11	0.75
RP11-960L18.1	16	81738248	81767868	-7.006926811	2.44E-12	0.6
RP11-411G7.2	17	616002	616595	-4.766416958	1.88E-06	0.5
WNT3	17	46762506	46833058	4.778659066	1.76E-06	0.871794872
ATP6V0A1	17	42458844	42522611	-4.788269832	1.68E-06	0.933333333
AC091132.1	17	45452844	45464065	-4.894851002	9.84E-07	0.061728395
RP11-798G7.8	17	45531577	45533838	4.929685133	8.24E-07	0.018229167
AOC2	17	42844600	42850707	-5.027434632	4.97E-07	0.538461538
LRRC37A2	17	46511511	46553449	5.39454471	6.87E-08	0.037087912
RUNDC1	17	42980565	42993690	-5.413021219	6.20E-08	0.727272727
PLEKHM1	17	45435900	45490749	-5.432395082	5.56E-08	0.003414912
LINC02210	17	45620328	45655156	5.453616303	4.94E-08	0.002945508
LRRC37A4P	17	45506741	45550335	-5.460224862	4.76E-08	0.006202619
MAPK8IP1P2	17	45600869	45602340	5.486964598	4.09E-08	0.004640371
RP11-707O23.1	17	45592621	45593369	5.487901774	4.07E-08	0.021978022
DND1P1	17	45585871	45586929	5.502343182	3.75E-08	0.022421525
MAPK8IP1P1	17	46243606	46245044	5.503478245	3.72E-08	0.024096386
MAP3K14	17	45263392	45317040	-5.506489143	3.66E-08	0.257142857
RP11-259G18.3	17	46259551	46260606	5.593809572	2.22E-08	0
SP2	17	47896150	47928957	5.642049832	1.68E-08	0.791666667
CTB-175E5.7	17	44198882	44216528	5.730409497	1.00E-08	0.454545455
ACE	17	63477061	63498380	7.444639208	9.72E-14	0.055555556
ERCC2	19	45349837	45370918	4.709194911	2.49E-06	0.714285714
CD33	19	51225064	51240016	-4.724930938	2.30E-06	0.023166023
TMEM160	19	47045907	47048630	6.06687712	1.30E-09	0.736842105
TRAPPC6A	19	45162928	45178237	6.096611763	1.08E-09	0.625
SLC1A5	19	46774883	46787814	6.715201572	1.88E-11	0.857142857
ZNF226	19	44165073	44178381	-6.771603739	1.27E-11	0.647058824
CTB-179K24.3	19	45076589	45090106	-7.071088381	1.54E-12	0
BCL3	19	44747836	44760044	7.421211577	1.16E-13	0.5
RELB	19	45001430	45038198	-8.009629313	1.15E-15	0.166666667
CASS4	20	56412112	56460387	-8.121642577	4.60E-16	0.038216561
